# Supplementary material for: Predictors of Progressive Fibrosing Interstitial Lung Diseases and Survival in Fibrosing Interstitial Lung Disease-Related Usual Interstitial Pneumonia
Source: Medicina (Kaunas). 2026 Jan 19;62(1):206. doi: 10.3390/medicina62010206 (PMC12843998; doi:10.3390/medicina62010206)
Supplement: Supplementary file 1 [file medicina-62-00206-s001.zip]

Archive with 1 entries (1 files):
- medicina-4041015-supplementary.pdf
